# Supplementary material for: Potential of Flax Shives and Beech Wood-Derived Biochar in Methylene Blue and Carbamazepine Removal from Aqueous Solutions
Source: Materials (Basel). 2022 Apr 12;15(8):2824. doi: 10.3390/ma15082824 (PMC9029730; doi:10.3390/ma15082824)
Supplement: Supplementary file 1 [file materials-15-02824-s001.zip]

Archive with 1 entries (1 files):
- materials-1632433-supplementary.pdf
